# Supplementary material for: Predictors of functional improvement in the short term after MitraClip implantation in patients with secondary mitral regurgitation
Source: PLoS One. 2020 May 28;15(5):e0232817. doi: 10.1371/journal.pone.0232817 (PMC7255600; doi:10.1371/journal.pone.0232817)
Supplement: S1 Dataset — (XLSX) [file pone.0232817.s003.xlsx]

## Sheet: S1_dataset
cad	dcm	age	female gender	bmi	hf entity	s/p cabg	s/p myocardial infarction	atrial fibrillation	arterial hypertension	diabetes	ckd	crt	pacemaker	icd	logeuro	euro2	no. clips	baseline creatinine	baseline gfr	baseline lavi	baseline lvedd	baseline lvesd	baseline lvef	baseline spap	baseline mr grade	baseline mv pgmean	baseline pisa rvol	baseline pisa eroa	mr etiology	lavi 4 wk	lvedd 4 wk	lvesd 4 wk	lvef 4 wk	spap 4 wk	mv pgmean 4 wk	mr grade 4 wk	pisa rvol 4 wk	pisa eroa 4 wk	basline nyha	baseline 6MWD	nyha 4 wk	6MWD 4 wk	baseline severe tr	severe tr 4 wk	baseline lvmi	nyha 12 mon	baseline ace-i	baseline at1	baseline arni
1	0	71	0		3	1	1	1	1	0	0	0	1	1	31.19	5.99	1	0.92	84						4				2	69	65	51	30	35	3	1			2	361		395	0	0		1	0	1	0
1	0	68	1	22.3	3	0	1	0	0	1	1	0	0	0	25.15	1.91	1	0.84	72						4				2	53	56	44	39	46		1			4	243	2	240	0	0		3	1	0	0
0	0	69	1	19.1	1	0	0	1	0	0	1	0	0	0	3.97	1.08	2	0.79	76	61	51	34	57	32	3				3		54	38	59	29	2	1			3	180		156	0	0	121		0	0	0
1	0	76	1	24.1	1	0	1	0	0	0	1	0	0	0	19.72	2.45	1	1.3	43	56	58	37	46	32	3				2	40	57	35	54	35	2	1			3	280	1	330	0	0	159
1	0	73	0	18.3	2	0	1	0	0	0	1	0	0	0	11.3	3.45	1	0.96	77		45	34	36	51	3				2	38			38	39	3	1			3	330	2	426	0	0	82
0	1	72	0	22.6	2	0	0	1	0	0	1	0	0	0	10.6	3.56	2	1.85	36	92	76	57	41	27	4				2	66	65	50	35	35		1			3	326		333	0	0	193	2	0	1	0
1	0	81	1	24.7	1	0	0	1	1	0	1	0	0	0	8.44	2.43	1	1.3	39		59	49	58	38	3	3			2	76	59	43	52	57		1			3	251		287	0	0	171
1	0	76	1	26.2	3	0	0	0	1	0	0	0	1	1	29.82	3.38	1	0.95	58	44	52	46	38	53	4				2	41	58	44	38	48	5	1			3	250		274	0	0	145
0	0	75	0	29.4	1	0	0	1	0	0	1	0	0	0	6.78	3.42	1	1.78	37	43	64	44	63	29	4				2	43	63	48	52	33	4	1			3	180		330	0	0	158
0	0	79	1	26.7	1	0	0	1	1	1	0	0	0	0	14.81	2.3	2	0.81	69	46	44	36	61	42	3				2	53	42	27	60	41	4	1			3	387		444	0	0	84
0	1	64	0	24.2	3	0	0	0	1	0	1	1	0	1	5.98	4.59	1	1.62	44		57	38	25	29	3				2	53	65	55	24	42	2	1			3	306		392	1	0	152	1
1	0	79	1	19.8	2	1	1	1	1	0	0	0	0	0	41.55	14.67	2	1.41	40	44	52	39	48	30	3				2	60	54	44	47	48	7	2			3	306	2	271	0	0	159	3
1	0	86	1	27.3	3	0	0	0	0	1	0	0	0	0	29.64	5.31	1	0.94	56	41	52	43	30	30	3				2	61	55	42	42	34	5	1			3	232		220	0	0	162
0	0	80	1	24.7	2	0	0	0	1	0	1	0	1	1	26.29	4.77	1	2.46	18						3				2		60	54	42	51	4	1			3	297	1	270		0
1	0	73	0	25.4	2	0	0	1	1	0	1	0	1	0	10.19	4.31	1	2.27	28	73	65	51	41	46	4				2	72	66	47	46	25	2	2			3	267		365	1	1	188
1	0	79	0	24.9	3	1	0	0	1	1	1	0	1	1	34.1	12.13	1	1.72	37	53	71	60	34	43	4				2	67	67	61	26	27	4	1			3	174	3	150	0	0	212
1	0	77	1	19.1	1	0	1	1	0	0	0	0	0	0	6.59	2.61	1	1.02	53	55	46	29	60	28	4	2			2	97	43	20	58	38	9	3			4	172	3	291	0	0	112
0	0	62	1	21.5	2	0	0	0	0	0	0	0	0	0	3.8	1.63	2	0.87	72	39	52	40	48	20	3				2	33	52	42	43	24	9	1			3	396	2	411		0	97	2
1	0	69	0	26.8	2	0	1	1	0	0	0	0	1	1	8.87	2.91	2	1.11	67	60	65	58	40	65	4	1			2	73	67	57	41	36	3	1			4	270	3	353	0	0	169	2
0	1	79	0	27.5	3	0	0	1	0	0	1	0	0	0	8.09	3.63	2	1.78	35		70	64	33	33	4				2	75	70	58	37		3	1			3	298		330	0	0	143
1	0	67	1	22	1	0	1	0	1	0	0	0	0	0	3.49	1.38	2	0.83	73	46	50	40	50	21	4	2			2	50	54	39	46	30	6	3			3	387	1	437	0	0	208
0	0	73	1	26.3	1	0	0	0	0	0	0	0	0	0	18.34	3.28	2	1.09	51	75	53	28	69	67	4				2	70	48	19	69	36	4	1			3	415		447	0	0	163	3	0	1	0
0	1	85	0	26.2	3	0	0	1	0	0	1	0	0	0	18.82	5.08	2	1.63	38	66	70	63	36	38	4	1			2	54	66	53	28	49	3	1			3	202	2	323	0	0	202
0	0	78	1	36.9	1	0	0	1	1	0	0	0	0	0	7.01	2.43	1	1.02	53	36	45	28	41	24	4				2		67	49		55	4	1			4	241	2	180	0	0	137	2	0	1	0
0	0	80	1	21.7	1	0	0	1	1	0	0	0	0	0	15.65	6.11	2	1.35	37	126	66	49	49		4				2	141	44	28	61		3	1			4	100		251	1	1	176	2
1	0	85	0	21.4	2	0	1	1	0	0	1	0	1	1	31.67	9.31	2	1.78	34	55	56	49	45	57	4				3	76	58	46	45	49	2	2			4	285		279	0	0	153	2	1	0	0
1	0	75	0	32.3	1	0	0	1	1	1	1	0	1	1	4.26	2.35	1	1.58	42	87	63	50	48	38	4				2	57	64	52	51	41	1	1			3	336	2	336	0	0	150	2	0	1	0
1	0	80	1	23	1	0	1	0	0	0	1	0	0	0	15.65	4.05	2	1.06	42	62	58	35	58	50	4				2	47	53	29	54		2	2			4	151	3	223	0	0	212	3
1	0	81	0	28.7	1	1	1	0	1	1	1	0	0	0	15.29	9.41	1	1.38	48	47	58	49	63	31	4	4			2		60	48	61		7	1			3	395	1	415	0		171	1	1	0	0
0	1	70	1	21.4	3	0	0	1	1	1	0	1	0	1	6.31	4.17	1	1.25	44	114	70	62	35	38	4	1			2	91	61	48	35	33	3	3			3	195	3	237	0	1	149		0	1	0
1	0	80	0	23.3	3	0	1	1	1	0	1	1	0	1	36.87	18.81	1	1.16	60	42	72	61	18	52	4				2	50	73	61	27	34	3	1			3	97	2	199	0	0	206
1	0	83	0	33.7	1	0	1	1	1	1	1	0	0	0	30.76	7.78	1	1.9	32	81	53	32	64	44	3	3			2	43			65	53	4	2			4	126		200	0	0	136
0	0	68	0	34.6	1	0	0	1	0	0	0	0	0	0	12.22	0.95	2	1.09	69	268	66	43	63	70	4				3	280	71	50	61	61	5	1				403	1	387	1	0	219	1
1	0	81	0	24.2	3	1	1	1	1	0	1	1	0	1	34.25	28	1	2.11	28	66	67	45	31	29	4				2	81	54	42	44	18		1			4	300	2	341	1	1	272	2	0	1	0
0	0	77	0	31.6	1	0	0	1	1	1	1	0	0	0	16	3.01	1	1.94	32	49	55	41	68	36	4				2	64	54	32	65	34	5	1			3	314	1	266	0	0	168	1
0	1	62	0	23.4	3	0	0	0	0	1	1	1	0	1	5.28	6.85	1	2.14	32	52	75	65	13	31	4				2	45	72	66	23	21	2	1			3	379	2	456	0	0	173	2	0	1	0
0	1	81	1	20.8	2	0	0	1	1	0	1	0	0	0	12.28	6.08	1	0.9	60	48	56	35	39	29	4				2	50	51	35	39	35	3	1			4	132	1	157	0	0	149	1	1	0	0
1	0	69	0	34.3	3	1	0	0	1	0	0	1	0	1	19.51	8.88	1	1.63	42	43	84	69	28	35	4	2			2	54	76	70	26	38	2	1			3	341	2	375	0	0	287	2	0	1	0
1	0	79	0	28	1	1	1	1	1	1	0	0	0	0	35.78	20.55	2	1.49	44	58	60	46	55	51	4	3			2	44	54	42	53	33	4	1			4	285	2	239	0	0	162	2	0	0	0
1	0	72	0	22.8	3	1	1	1	1	0	1	0	1	1	32.64	15.75	1	1.41	50	56	70	64	36	33	4				2		75	65	23	22		1			3	326	2	366	0	0	184	2
0	0	82	1	22.7	2	0	0	1	1	0	1	0	0	0	19.69	9.29	1	1.5	32	52	54	50	47	18	4	2			2	74	57	43	46		8	2			4	188	2	161	0	0	149	3	1	0	0
1	0	74	0	33.5	3	1	1	1	1	0	0	0	1	1	25.27	8.59	2	1.1	66						4				2	51	46	34	28	22	4	1			3	360	2	345		1		3	1	0	0
1	0	80	1	26.3	1	1	0	1	1	1	1	0	0	0	49.38	20.74	1	1.88	25		46	32	67	55	3				2	34	43	31	65	46	6	2			3	228	2	95	0	0	79	2
0	1	83	1	20.2	3	0	0	1	0	0	0	1	0	1	13.8	5.9	2	0.89	60	60	70	57	35	36	4				2	68	53	49	37	28	2	1			3	180	2	284	0	0	208		1	0	0
1	0	85	1	19.1	1	0	0	1	1	1	1	0	1	0	20.58	7.32	1	1.31	34	60	53	31	55	29	4	8			2	60	44	35	58	27	3	2			3	150	3	128	1	1	151	3	0	0	0
1	0	79	1	33.7	1	0	0	1	1	1	1	0	0	0	14.8	7.43	1	1.59	31		58	38	63	34	4	4			3	65	51	43	60	33	4	1			3	81	3	36	0	0	149	3	0	1	0
1	0	66	1	22.6	3	0	0	0	0	0	0	0	1	1	21.25	13.98	2	1.47	38	70	60	51	28	46	4	2			2	74	59	47	32	25	4	2			3	413	2	389	0	1	136	2	0	0	0
1	0	76	0	23.6	2	1	0	0	0	1	1	0	0	0	27.48	15.33	1	2	31	36	51	33	50	36	4				2	44	49	35	49	29	5	1			3	310	2	337	0	0	159	3	1	0	0
0	1	81	0	32.7	3	0	0	1	1	1	1	1	0	1	29.4	16.23	1	1.9	32	58	69	55	35	58	4				2	79	66	50	39	52		2			3	218	1	211	1	1	167	1	1	0	0
0	0	79	1	23.5	1	0	0	1	1	1	0	0	1	0	7.46	1.93	2	0.76	75	68	55	42	58	28	4	2			3		47	32	58	38	3	2				449	2	402	1	1	164	2	1	0	0
1	0	75	0	25.1	3	0	0	1	1	0	1	0	1	1	45	28.01	1	1.08	67	75	72	70	18	42	4	2	38	0.37	2	68	72	71	24	33	2	1	21	0.16	3	386	3	334	0	0	152	1	0	1	0
1	0	61	0	30.9	3	1	1	0	0	0	0	0	0	0	13.49	5.12	1	0.97	84	94	72	65	35	62	4	2	62	0.29	2	93	66	59	33	40	3	2	21	0.11	3	385	2	471	1	0	173	2	1	0	0
0	0	74	1	30.8	1	0	0	0	1	0	1	0	0	0	10	2.83	1	1.13	48	66	46	33	60	34	3	1	32	0.2	2	69	52	40	57	30	2	1	8	0.06	3	301	1	320	0	0	110	1	1	0	0
1	0	80	1	31.2	2	1	0	1	1	1	1	0	1	0	19.03	15.54	2	1.23	41	48	49	34	59	34	4	2	34	0.26	2	59	51	40	50	40	4	1	6	0.04	3	85	3	301	0	1	96	3	0	0	0
0	0	69	1	31.9	1	0	0	1	0	0	0	0	0	0	3.98	2.35	1	1.02	56	50	53	40	61	37	3	2	50	0.24	2	82	53	35	63	33	4	1	13	0.08	3	99	2	382	0	0	134	2	0	0	0
1	0	61	1	23.1	1	0	0	0	1	0	1	0	0	0	4.46	2.01	1	2.17	24	20	46	39	55	19	3	2	32	0.11	2	50	40	35	57	16	9	1	8	0.05	3	345	3	189	0	0	110	3	1	0	0
0	0	81	1	28.2	3	0	0	0	1	0	1	1	0	1	58.55	30.72	1	2.42	18	84	62	60	34	43	3	2	52	0.36	2	70	57	55	33	46	3	1	16	0.13	3	120	3	109	0	0	147	3	0	0	0
0	0	86	1	22.1	1	0	0	1	1	0	1	0	0	0	31	6.69	2	1.52	31	63	44	31	54	52	4	2	43	0.25	2	82	46	32	66	63	3	1	22	0.13	3	180	2	216	1	1	124		1	0	0
1	0	79	0	26.1	1	0	0	1	1	0	0	0	1	0	12.27	3.79	2	1.14	61	85	49	39	57	43	4	2	146	0.94	3	111	61	49	54	32	3	1	16	0.13	3	99	2	116	0	0	133	2	1	0	0
0	0	78	1	27.6	2	0	0	1	1	0	0	0	0	0	10.29	4.37	1	2.24	20	95	52	44	42	18	4	2	52	0.29	2	81	50	39	45	22	3	1	14	0.09	3	230	2	251	0	0	142	3	1	0	0
0	0	74	0	25.5	1	0	0	1	1	0	1	0	0	0	10.17	6.81	1	1.73	38	86	51	40	64	26	4	2	42	0.25	2	94	47	35	60	26	3	1	15	0.09	3	438	2	483	0	0	141		1	0	0
1	0	80	1	25.8	2	0	1	0	0	0	1	0	0	0	30.28	6.85	1	1.51	32	77	57	50	40		4	2	56	0.28	2	58	55	50	39		4	1	22	0.14	3	308	2	364	0	0	166	2	1	0	0
1	0	52	1	24.6	1	1	1	0	1	0	0	0	0	0	8.1	3.38	1	0.83	81	53	55	43	52	23	3	4	131	0.78	2	43	42	37	50		5	2	24	0.14	3	480	2	450	0		84	2	1	0	0
1	0	80	0	24.3	1	0	1	1	1	0	1	0	0	0	14.44	9.39	2	1.65	39	72	49	34	53	38	4	1	61	0.37	2	97	47	37	59	34	2	1	4	0.04	3	233	1	240	1	1	119	2	1	0	0
1	0	77	0	26.4	3	0	0	1	1	1	0	0	0	0	7.62	4.83	2	1.4	48	128	66	54	35	26	4	2	61	0.34	2	73	56	48	35	21	2	1	8	0.15	3	216	2	186	0	0	222	2	0	0	1
1	0	72	0	26.1	3	0	0	0	0	0	0	0	1	1	9.79	3.35	2	1.18	61		67	58	28	37	4	1	64	0.44	2	92	60	56	28	44	2	2			3	430	2	450	0	1	115	1	0	0	1
0	1	83	0	26.6	3	0	0	1	1	1	1	0	0	0	27.01	8.66	1	1.28	51	74	59	57	22	31	3	2	34	0.25	2	76	64	59	23	37	3	2	14	0.09	3	360	2	337	0	0	138	2	0	0	1
1	0	76	0	21	3	0	1	0	0	1	1	0	0	0	21.39	4.36	1	5.22	10	38	61	49	27	22	3	2	43	0.25	2	87	61	55	26	33	3	2	20	0.13	3	354	1	376	0	0	181	1	1	0	0
0	0	87	1	26.2	1	0	0	1	1	1	1	0	0	0	36.24	7.36	1	2	22	107	50	40	58	43	4	3	56	0.46	2	85	55	50	55	42	4	3	56	0.44	4	100	3	108	0	1
0	1	65	1	29.4	3	0	0	0	0	0	1	0	1	1	29.73	9.86	1	0.97	91	62	60	56	20	16	4	2	38	0.28	2	63	64	58	20	39	2	2	23	0.22	3	105	2	272	1	1	91	2	1	0	0
1	0	79	0	32.2	3	1	1	1	1	1	1	0	0	0	49.8	18.91	2	2.87	20	86	70	62	36	48	4	4	53	0.37	2	56	70	66	36	25	4	1			3	160	3	154	0	1	146	3	0	0	0
1	0	77	1	28.2	2	1	0	1	0	0	1	0	1	0	22.63	11.96	1	1.49	34	124	66	60	41	28	4	2	34	0.27	2	116	68	56	37	26	2	1	25	0.14	3	205	2	305	0	0	190	2	0	1	0
0	1	90	0	23.6	1	1	1	1	1	0	1	0	0	0	24.75	10.33	2	1.76	33	79	46	39	62	30	4	2	46	0.24	2	38	41	27	70	28	3	1			3	203	2	320	1	1	106		1	0	0
1	0	78	0	27.7	2	0	0	1	1	0	0	0	1	0	15.08	2.89	1	0.85	83	69	64	52	47	37	4	4	54	0.44	1.5	87	61	56	40	50	6	2	24	0.15	3	288	2	309	1	1	185	2	1	0	0
1	0	82	0	25.7	2	0	0	1	1	0	1	0	0	0	18.9	3.2	1	1.06	65	71	55	51	40	58	4	4	40	0.24	2	63	55	49	40	48	4	1	9	0.05	2	372	2	420	1	1	101	2	1	0	0
0	0	77	0	30.9	2	0	0	1	1	1	1	0	0	0	14.25	3.37	2	1.75	37	162	70	70	46	36	4	2	42	0.27	2	104	69	61	50	16	2	2			3	260	2	257	0	0	169	2	1	0	0
1	0	68	0	36.6	1	1	1	0	1	1	1	0	0	0	18.2	15.5	2	1.22	61	55	67	52	53	42	3	2	44	0.22	2	61	62	48	53	49	4	1	16	0.08	4	200	3	198	0	0	216		1	0	0
1	0	77	0	21.5	2	0	0	1	1	0	1	0	1	0	7.16	3.44	1	2.1	29	147	49	37	46	26	3	3	44	0.27	2	128	48	34	51	36	3	1			3	361	2	424	0	0	103	2	0	1	0
1	0	72	0	27.7	3	1	0	0	1	0	1	0	0	0	31	7.83	1	1.36	52	60	62	56	30	57	4	3	58	0.33	2	72	63	51	30	40	3	1	25	0.12	3	178	3	198	0	0	178	3	0	0	1
[truncated: 11 more columns]
